# Supplementary material for: Evaluation of Inhibitory Activity In Silico of In-House Thiomorpholine Compounds between the ACE2 Receptor and S1 Subunit of SARS-CoV-2 Spike
Source: Pathogens. 2021 Sep 17;10(9):1208. doi: 10.3390/pathogens10091208 (PMC8468748; doi:10.3390/pathogens10091208)
Supplement: Supplementary file 1 [file pathogens-10-01208-s001.zip]

Archive with 1 entries (1 files):
- pathogens-1351282-supplementary.pdf
